# Supplementary material for: Umbilical cord blood exosomes from very preterm infants with bronchopulmonary dysplasia aggravate lung injury in mice
Source: Sci Rep. 2023 May 27;13:8648. doi: 10.1038/s41598-023-35620-8 (PMC10224930; doi:10.1038/s41598-023-35620-8)
Supplement: Supplementary file 2 — Supplementary Information 2. [file 41598_2023_35620_MOESM2_ESM.xlsx]

## Sheet: Sheet1
Table S1. Summary of RNA-seq data
Sample ID	Raw reads	QC reads	Overall alignment rate of Hisat2	Total counted as gene features	Unassigned_Ambiguity	Unassigned_NoFeatures (Intergenic)
BPD-EXO_1	53017056	52998946	0.972	47260984	2449386	6274352
BPD-EXO_2	29223716	29213642	0.9233	27231012	1769761	2135890
BPD-EXO_3	26385103	26376085	0.9747	24175525	1128567	2572243
BPD_1	28736520	28720744	0.9602	27058130	1436300	2401486
BPD_2	27324939	27312753	0.966	25330892	1241981	2532848
BPD_3	31988290	31973213	0.964	30556154	1446828	3156072
