# Supplementary material for: Umbilical cord blood exosomes from very preterm infants with bronchopulmonary dysplasia aggravate lung injury in mice
Source: Sci Rep. 2023 May 27;13:8648. doi: 10.1038/s41598-023-35620-8 (PMC10224930; doi:10.1038/s41598-023-35620-8)
Supplement: Supplementary file 3 — Supplementary Information 3. [file 41598_2023_35620_MOESM3_ESM.xlsx]

## Sheet: Sheet1
Table S2. Primers for gene quantification
Primer name	Sequence（5'-3'）
M-Fabp3-F	AGAGTTCGACGAGGTGACAGCA
M-Fabp3-R	TTGTCTCCTGCCCGTTCCACTT
M-Adipoq-F	tgttggaatgacaggagctga
M-Adipoq-R	cagccccacactgaacgc
M-AQP7-F	CGAATGACCTGGAAGAAGTT
M-AQP7-R	GTAACAAGGATGCCTATCACG
M-Pck1-F1	tggtgggaactcactactcg
M-Pck1-R1	cgcccacacattcgacctt
M-Cacna2d3-F	tgatgtggtgtggaccgaag
M-Cacna2d3-R	ttggggatggtcttcagaagc
M-EGF-F	tttgtgaaggcctgggatgg
M-EGF-R	catggcttccacaccccc
M-Rxrg-F	tgcaagaagaaaggcagagga
M-Rxrg-R	gcttatctgcagcatggcatat
M-Cacng1-F	tcaggggaaaagaactgctcc
M-Cacng1-R	gcataaaacatggatgctggc
M-Cacng6-F	gtggaaggtgtgcatcaagc
M-Cacng6-R	gatgacacagaggcagccc
M-Fgf9-F	cagctgtactgcaggactgg
M-Fgf9-R	gagtccactgtccacaccg
MZ-GAPDH-F	AGGTCGGTGTGAACGGATTTG
MZ-GAPDH-R	TGTAGACCATGTAGTTGAGGTCA
